# Supplementary material for: Cysteine Proteases from V. cundinamarcensis (C. candamarcensis) Inhibit Melanoma Metastasis and Modulate Expression of Proteins Related to Proliferation, Migration and Differentiation
Source: Int J Mol Sci. 2018 Sep 20;19(10):2846. doi: 10.3390/ijms19102846 (PMC6212992; doi:10.3390/ijms19102846)
Supplement: Supplementary file 1 [file ijms-19-02846-s001.zip]

Archive with 3 entries (2 files):
- ijms-349938-supplementary/
- ijms-349938-supplementary/5. ijms-349938-supplementary figure.pdf
- ijms-349938-supplementary/5. ijms-349938-supplementary table.pdf
